# Supplementary material for: Anatomical relationships between serotonin 5-HT2A and dopamine D2 receptors in living human brain
Source: PLoS One. 2017 Dec 8;12(12):e0189318. doi: 10.1371/journal.pone.0189318 (PMC5722317; doi:10.1371/journal.pone.0189318)
Supplement: S1 File — An excel file contains BP vales of [18F]altanserin for 5-HT2A receptors and [11C]FLB 457 for D2 receptors in cerebral cortical regions. (XLSX) [file pone.0189318.s001.xlsx]

## Sheet: Sheet1
BP_of_[18F]altanserin
	1. precentral gyrus left	2. precentral gyrus right	3. superior frontal gyrus left	4. superior frontal gyrus right	5. superior frontal gyrus, orbital left	6. superior frontal gyrus, orbital right	7. middle frontal gyrus left	8. middle frontal gyrus right	9. middle frontal gyrus, orbital left	10. middle frontal gyrus, orbital right	11. inferior frontal gyrus, opercular left	12. inferior frontal gyrus, opercular right	13. inferior frontal gyrus, triangular left	14. inferior frontal gyrus, triangular right	15. inferior frontal gyrus, orbital left	16. inferior frontal gyrus, orbital right	17. Rolandic operculum left	18. Rolandic operculum right	19. supplementary motor area left	20. supplementary motor area right	21. superior frontal gyrus, medial left	22. superior frontal gyrus, medial right	23. medial frontal gyrus, orbital left	24. medial frontal gyrus, orbital right	25. gyrus rectus left	26. gyrus rectus right	27. anterior cingulum left	28. anterior cingulum right	29. middle cingulum left	30. middle cingulum right	31. posterior cingulum left	32. posterior cingulum right	33. hippocampus left	34. hippocampus right	35. parahippocampus left	36. parahippocampus right	37. calcarine fissure and surrounding cortex left	38. calcarine fissure and surrounding cortex right	39. cuneus left	40. cuneus right	41. lingual gyrus left	42. lingual gyrus right	43. superior occipital lobe left	44. superior occipital lobe right	45. middle occipital lobe left	46. middle occipital lobe right	47. inferior occipital lobe left	48. inferior occipital lobe right	49. fusiform gyrus left
No1	1.33969	1.36412	1.40733	1.39912	1.50951	1.46841	1.60027	1.57555	1.69528	1.82876	1.77936	1.84822	1.54688	1.61438	1.78898	1.802	1.67312	1.67037	1.31355	1.23566	1.42667	1.14827	1.7662	1.75094	1.73147	1.75868	1.81105	1.81241	1.72155	1.84116	2.26638	2.09534	0.622299	0.55334	0.849386	0.847695	1.93377	2.23703	1.25087	1.50324	2.10344	2.11283	1.02159	1.21198	1.55669	1.49197	2.01323	1.94505	1.88358
No2	0.900364	0.931669	1.18383	1.1714	1.22688	1.25672	1.25458	1.31697	1.31857	1.41065	1.29942	1.43604	1.24413	1.26614	1.44856	1.44675	1.40651	1.53663	1.08505	1.00687	1.27914	1.20738	1.31546	1.34813	1.54958	1.60717	1.2327	1.25401	1.59052	1.62389	1.54754	1.22422	0.638598	0.554671	1.0304	0.993108	1.38898	1.58677	1.24701	1.22207	1.21168	1.018	0.66664	0.913422	0.970871	0.975025	1.09442	0.714808	1.2824
No3	1.93632	1.69833	2.04457	2.10666	2.18936	2.1315	2.28239	2.16888	2.28328	2.29628	2.535	2.38235	2.14742	1.92921	2.51557	2.34423	2.50352	2.57937	1.86675	1.84836	2.12328	2.0666	2.53275	2.37267	2.69841	2.41573	2.57927	2.32486	2.62892	2.58921	2.53438	2.38947	1.20067	1.09239	1.44121	1.728	2.16731	2.5862	2.07722	2.11036	1.80952	1.76591	1.77666	1.82939	2.10493	2.09736	2.12496	1.56066	2.07532
No4	1.89693	1.57328	2.14266	2.02629	2.14419	2.13865	2.21066	2.07532	2.18548	2.21561	2.26394	2.24084	2.14655	2.02179	2.18564	2.21512	2.48207	2.45305	1.98213	1.8891	2.16259	2.11122	2.33042	2.53757	2.55631	2.57576	2.23088	2.38435	2.41987	2.48636	2.36085	2.06528	0.971393	0.917716	1.47921	1.52324	2.364	2.37896	1.99391	1.92743	2.06893	1.94548	1.51515	1.74009	1.9345	2.00434	1.80371	1.67628	2.20828
No5	1.30193	1.17837	1.39667	1.44771	1.03085	0.955871	1.44519	1.41651	1.18568	1.02976	1.34404	1.41365	1.19914	1.21425	1.18648	1.06426	1.306	1.52562	1.44121	1.32178	1.40039	1.35537	1.26194	1.30681	1.12528	1.20307	1.39867	1.38105	1.62543	1.52837	1.35131	1.18271	0.472064	0.51435	0.74174	0.838595	1.51684	1.6504	1.37371	1.22127	1.17266	1.0163	1.09289	1.1794	1.21941	1.24625	1.27386	1.02793	1.20153
No6	1.15527	1.04434	1.37124	1.37301	1.26119	1.2804	1.54084	1.478	1.42065	1.39297	1.49616	1.49347	1.36129	1.30131	1.40057	1.46391	1.66664	1.5725	1.30904	1.16954	1.40281	1.22967	1.48485	1.40076	1.46884	1.45003	1.43649	1.3818	1.6092	1.61354	1.55876	1.28841	0.643928	0.566303	0.807917	0.963668	1.41568	1.58763	1.3327	1.43024	1.22229	1.05851	1.07322	1.17591	1.20481	1.29218	1.13418	1.10771	1.27355
No7	1.77027	1.47633	2.02978	1.97571	1.32056	1.61698	2.07827	2.05198	1.29116	1.05998	1.90499	1.96793	1.65143	1.74295	1.27891	1.35102	2.25181	2.23704	2.03071	1.9474	2.1508	2.02931	2.25514	2.14381	1.76695	1.90791	1.96192	2.15877	1.87829	1.96126	1.55632	1.22107	1.51024	1.32899	1.44112	1.63685	2.06009	2.11393	1.94359	1.77644	1.55209	1.25661	1.65827	1.79453	1.82603	1.83454	1.73689	1.44696	1.37194
BP_of_ [11C]FLB 457
	1. precentral gyrus left	2. precentral gyrus right	3. superior frontal gyrus left	4. superior frontal gyrus right	5. superior frontal gyrus, orbital left	6. superior frontal gyrus, orbital right	7. middle frontal gyrus left	8. middle frontal gyrus right	9. middle frontal gyrus, orbital left	10. middle frontal gyrus, orbital right	11. inferior frontal gyrus, opercular left	12. inferior frontal gyrus, opercular right	13. inferior frontal gyrus, triangular left	14. inferior frontal gyrus, triangular right	15. inferior frontal gyrus, orbital left	16. inferior frontal gyrus, orbital right	17. Rolandic operculum left	18. Rolandic operculum right	19. supplementary motor area left	20. supplementary motor area right	21. superior frontal gyrus, medial left	22. superior frontal gyrus, medial right	23. medial frontal gyrus, orbital left	24. medial frontal gyrus, orbital right	25. gyrus rectus left	26. gyrus rectus right	27. anterior cingulum left	28. anterior cingulum right	29. middle cingulum left	30. middle cingulum right	31. posterior cingulum left	32. posterior cingulum right	33. hippocampus left	34. hippocampus right	35. parahippocampus left	36. parahippocampus right	37. calcarine fissure and surrounding cortex left	38. calcarine fissure and surrounding cortex right	39. cuneus left	40. cuneus right	41. lingual gyrus left	42. lingual gyrus right	43. superior occipital lobe left	44. superior occipital lobe right	45. middle occipital lobe left	46. middle occipital lobe right	47. inferior occipital lobe left	48. inferior occipital lobe right	49. fusiform gyrus left
No1	0.137243	0.146784	0.168888	0.141777	0.313093	0.330858	0.197193	0.215999	0.223412	0.28924	0.198197	0.288352	0.126133	0.20312	0.211416	0.172219	0.521531	0.546055	0.174411	0.152368	0.214015	0.064285	0.383417	0.344926	0.524258	0.553305	0.414414	0.40843	0.376503	0.372819	0.218583	0.110115	1.30333	1.26686	0.991023	0.864696	0.194492	0.262929	0.198825	0.203581	0.315665	0.159072	0.18761	0.228261	0.267089	0.271701	0.366225	0.147476	0.806248
No2	0.318688	0.287209	0.470327	0.462945	0.425558	0.611255	0.518151	0.470811	0.470544	0.50566	0.451624	0.444775	0.538254	0.326307	0.585951	0.405727	0.834919	0.803213	0.477413	0.398179	0.558611	0.481405	0.64957	0.651982	0.827675	0.849551	0.698409	0.711021	0.683956	0.707466	0.489302	0.390645	1.2028	1.15034	1.27748	1.22366	0.310076	0.396229	0.387055	0.403159	0.428726	0.355447	0.19739	0.357737	0.3098	0.395133	0.324611	0.275688	1.03079
No3	0.315451	0.231527	0.436258	0.432398	0.56059	0.636193	0.445258	0.45279	0.552347	0.619471	0.580014	0.468752	0.392672	0.382964	0.622146	0.629852	0.797403	0.718389	0.493006	0.441834	0.449843	0.382922	0.685954	0.702449	0.854907	0.891621	0.685988	0.86945	0.701448	0.688578	0.433603	0.368428	1.60901	1.34874	1.29001	1.24834	0.046873	0.208115	0.221451	0.24165	0.264782	0.210917	0.142693	0.221381	0.352449	0.36085	0.394424	0.183664	1.08343
No4	0.516074	0.482832	0.671079	0.646504	0.792198	0.896055	0.751873	0.711999	0.789647	0.749576	0.750023	0.743298	0.739226	0.679469	0.838772	0.778668	1.22665	1.26354	0.627345	0.598998	0.744947	0.717808	0.967566	1.08463	1.1806	1.2715	0.99735	1.05946	0.93295	0.890927	0.709557	0.608807	1.42065	1.55283	1.36424	1.51368	0.423971	0.555804	0.543809	0.557332	0.612142	0.582568	0.458605	0.617115	0.622338	0.751212	0.570381	0.489693	1.35443
No5	0.3365	0.284082	0.489735	0.44937	0.306186	0.475284	0.495797	0.458837	0.08872	0.065697	0.434323	0.427652	0.368147	0.380755	0.230981	0.149116	0.81095	0.822322	0.497126	0.460021	0.525389	0.474497	0.73697	0.715372	0.73721	0.731778	0.700785	0.824215	0.589721	0.629812	0.371041	0.302738	1.84784	1.65018	1.66279	1.06574	0.198205	0.285039	0.293313	0.330583	0.400269	0.297629	0.231861	0.346081	0.357494	0.431113	0.477595	0.209577	1.23975
No6	0.526624	0.486502	0.677389	0.733567	0.836819	0.833318	0.821064	0.783656	0.875978	0.842682	0.709833	0.719612	0.729093	0.632218	0.903052	0.892906	1.26059	1.23737	0.666081	0.617326	0.744525	0.692803	0.871644	0.920293	1.09421	1.15287	1.08088	1.07686	0.96068	0.976299	0.798991	0.648783	1.78892	1.58352	1.52064	1.52651	0.531579	0.689442	0.730574	0.654681	0.660993	0.413907	0.638466	0.716942	0.725649	0.843326	0.569114	0.630437	1.39064
No7	0.464669	0.466381	0.606766	0.668182	0.721562	0.839522	0.746925	0.735244	0.575848	0.465919	0.605342	0.682809	0.684413	0.620356	0.635818	0.590102	0.998812	1.0375	0.616764	0.559205	0.683876	0.661032	0.984746	0.869644	1.03774	1.0868	0.848117	0.883775	0.855312	0.920007	0.631081	0.542879	1.88679	1.82731	1.50667	1.64897	0.520291	0.566353	0.761468	0.691706	0.68492	0.45342	0.592287	0.756024	0.782175	0.837205	0.893082	0.675592	1.15826
[truncated: 27 more columns]
