# Supplementary material for: Anatomical relationships between serotonin 5-HT2A and dopamine D2 receptors in living human brain
Source: PLoS One. 2017 Dec 8;12(12):e0189318. doi: 10.1371/journal.pone.0189318 (PMC5722317; doi:10.1371/journal.pone.0189318)
Supplement: S2 File — An excel file contains Spearman’s correlation coefficients (r values) between individual binding potential values of [18F]altanserin for 5-HT2A receptors (columns) and [11C]FLB 457 for D2 receptors (rows) in 76 regions. (XLSX) [file pone.0189318.s002.xlsx]

## Sheet: correlation_map.txt
	Precentral_l_o-In	Precentral_r_o-In	Frontal_Sup_l_o-In	Frontal_Sup_r_o-In	Frontal_Sup_Orb_l_o-In	Frontal_Sup_Orb_r_o-In	Frontal_Mid_l_o-In	Frontal_Mid_r_o-In	Frontal_Mid_Orb_l_o-In	Frontal_Mid_Orb_r_o-In	Frontal_Inf_Oper_l_o-In	Frontal_Inf_Oper_r_o-In	Frontal_Inf_Tri_l_o-In	Frontal_Inf_Tri_r_o-In	Frontal_Inf_Orb_l_o-In	Frontal_Inf_Orb_r_o-In	Rolandic_Oper_l_o-In	Rolandic_Oper_r_o-In	Supp_Motor_Area_l_o-In	Supp_Motor_Area_r_o-In	Frontal_Sup_Medial_l_o-In	Frontal_Sup_Medial_r_o-In	Frontal_Med_Orb_l_o-In	Frontal_Med_Orb_r_o-In	Rectus_l_o-In	Rectus_r_o-In	Cingulum_Ant_l_o-In	Cingulum_Ant_r_o-In	Cingulum_Mid_l_o-In	Cingulum_Mid_r_o-In	Cingulum_Post_l_o-In	Cingulum_Post_r_o-In	Hippocampus_l_o-In	Hippocampus_r_o-In	Parahippocampus_l_o-In	Parahippocampus_r_o-In	Calcarine_l_o-In	Calcarine_r_o-In	Cuneus_l_o-In	Cuneus_r_o-In	Lingual_l_o-In	Lingual_r_o-In	Occipital_Sup_l_o-In	Occipital_Sup_r_o-In	Occipital_Mid_l_o-In	Occipital_Mid_r_o-In	Occipital_Inf_l_o-In	Occipital_Inf_r_o-In	Fusiform_l_o-In
Precentral_l_o-In	-0.142857	-0.142857	0	-0.0357143	-0.214286	0.0714286	-0.0357143	-0.0357143	-0.214286	-0.357143	-0.0357143	-0.0714286	-0.0714286	0.0714286	-0.357143	-0.214286	-0.0714286	-0.0714286	0.178571	0.178571	0.214286	0.392857	-0.0714286	0.0714286	-0.214286	-0.0714286	-0.0357143	0.107143	-0.142857	-0.214286	-0.142857	-0.392857	0.285714	0.285714	0	0.0357143	0	-0.285714	0.178571	-0.0714286	-0.285714	-0.285714	0.142857	-0.178571	-0.142857	-0.0357143	-0.464286	-0.25	-0.214286
Precentral_r_o-In	-0.214286	-0.214286	-0.0714286	-0.142857	-0.178571	0.107143	-0.0714286	-0.0714286	-0.142857	-0.25	-0.0714286	-0.0357143	-0.0357143	0.107143	-0.25	-0.142857	-0.0357143	-0.0357143	0.0714286	0.0714286	0.178571	0.321429	-0.0357143	0.107143	-0.142857	0	-0.0714286	0.0714286	-0.214286	-0.142857	-0.107143	-0.321429	0.357143	0.357143	0.107143	0.142857	-0.0714286	-0.357143	0.0714286	-0.0357143	-0.25	-0.25	0.0357143	-0.25	-0.214286	-0.0714286	-0.535714	-0.285714	-0.142857
Frontal_Sup_l_o-In	-0.142857	-0.142857	0	-0.0357143	-0.214286	0.0714286	-0.0357143	-0.0357143	-0.214286	-0.357143	-0.0357143	-0.0714286	-0.0714286	0.0714286	-0.357143	-0.214286	-0.0714286	-0.0714286	0.178571	0.178571	0.214286	0.392857	-0.0714286	0.0714286	-0.214286	-0.0714286	-0.0357143	0.107143	-0.142857	-0.214286	-0.142857	-0.392857	0.285714	0.285714	0	0.0357143	0	-0.285714	0.178571	-0.0714286	-0.285714	-0.285714	0.142857	-0.178571	-0.142857	-0.0357143	-0.464286	-0.25	-0.214286
Frontal_Sup_r_o-In	-0.25	-0.25	-0.142857	-0.178571	-0.25	0.0357143	-0.107143	-0.107143	-0.285714	-0.392857	-0.107143	-0.0714286	-0.0714286	0.0357143	-0.392857	-0.285714	-0.0714286	-0.0714286	0.107143	0.107143	0.142857	0.25	-0.0714286	0.0357143	-0.178571	-0.0714286	-0.107143	0	-0.25	-0.178571	-0.214286	-0.428571	0.428571	0.428571	0.0357143	0.178571	-0.142857	-0.428571	0.0357143	-0.0714286	-0.321429	-0.321429	0.0714286	-0.214286	-0.25	-0.107143	-0.571429	-0.357143	-0.25
Frontal_Sup_Orb_l_o-In	0.178571	0.178571	0.25	0.142857	0.357143	0.535714	0.392857	0.392857	0.357143	0.214286	0.392857	0.464286	0.464286	0.535714	0.214286	0.357143	0.464286	0.464286	0.214286	0.214286	0.5	0.428571	0.464286	0.535714	0.321429	0.392857	0.392857	0.464286	0.178571	0.321429	0.428571	0.214286	0.678571	0.678571	0.428571	0.5	0.25	0.0714286	0.321429	0.464286	0.214286	0.214286	0.285714	0.142857	0.178571	0.392857	-0.0714286	0.142857	0.285714
Frontal_Sup_Orb_r_o-In	0.392857	0.392857	0.5	0.428571	0.357143	0.642857	0.5	0.5	0.214286	0.142857	0.5	0.535714	0.535714	0.642857	0.142857	0.214286	0.535714	0.535714	0.571429	0.571429	0.678571	0.75	0.535714	0.642857	0.464286	0.571429	0.5	0.607143	0.392857	0.464286	0.321429	0	0.785714	0.785714	0.642857	0.642857	0.5	0.214286	0.571429	0.535714	0.142857	0.142857	0.535714	0.357143	0.392857	0.5	0	0.107143	0.392857
Frontal_Mid_l_o-In	-0.214286	-0.214286	-0.0714286	-0.142857	-0.178571	0.107143	-0.0714286	-0.0714286	-0.142857	-0.25	-0.0714286	-0.0357143	-0.0357143	0.107143	-0.25	-0.142857	-0.0357143	-0.0357143	0.0714286	0.0714286	0.178571	0.321429	-0.0357143	0.107143	-0.142857	0	-0.0714286	0.0714286	-0.214286	-0.142857	-0.107143	-0.321429	0.357143	0.357143	0.107143	0.142857	-0.0714286	-0.357143	0.0714286	-0.0357143	-0.25	-0.25	0.0357143	-0.25	-0.214286	-0.0714286	-0.535714	-0.285714	-0.142857
Frontal_Mid_r_o-In	-0.25	-0.25	-0.142857	-0.178571	-0.25	0.0357143	-0.107143	-0.107143	-0.285714	-0.392857	-0.107143	-0.0714286	-0.0714286	0.0357143	-0.392857	-0.285714	-0.0714286	-0.0714286	0.107143	0.107143	0.142857	0.25	-0.0714286	0.0357143	-0.178571	-0.0714286	-0.107143	0	-0.25	-0.178571	-0.214286	-0.428571	0.428571	0.428571	0.0357143	0.178571	-0.142857	-0.428571	0.0357143	-0.0714286	-0.321429	-0.321429	0.0714286	-0.214286	-0.25	-0.107143	-0.571429	-0.357143	-0.25
Frontal_Mid_Orb_l_o-In	0.178571	0.178571	0.25	0.142857	0.357143	0.535714	0.392857	0.392857	0.357143	0.214286	0.392857	0.464286	0.464286	0.535714	0.214286	0.357143	0.464286	0.464286	0.214286	0.214286	0.5	0.428571	0.464286	0.535714	0.321429	0.392857	0.392857	0.464286	0.178571	0.321429	0.428571	0.214286	0.678571	0.678571	0.428571	0.5	0.25	0.0714286	0.321429	0.464286	0.214286	0.214286	0.285714	0.142857	0.178571	0.392857	-0.0714286	0.142857	0.285714
Frontal_Mid_Orb_r_o-In	0.107143	0.107143	0.142857	0.0714286	0.392857	0.464286	0.321429	0.321429	0.571429	0.464286	0.321429	0.428571	0.428571	0.464286	0.464286	0.571429	0.428571	0.428571	-0.0714286	-0.0714286	0.285714	0.357143	0.428571	0.464286	0.321429	0.357143	0.321429	0.357143	0.107143	0.321429	0.535714	0.428571	0.5	0.5	0.428571	0.464286	0.142857	0.0714286	0.25	0.428571	0.178571	0.178571	0.142857	0	0.107143	0.321429	-0.0714286	0.0714286	0.321429
Frontal_Inf_Oper_l_o-In	0.285714	0.285714	0.392857	0.321429	0.321429	0.571429	0.428571	0.428571	0.285714	0.178571	0.428571	0.464286	0.464286	0.571429	0.178571	0.285714	0.464286	0.464286	0.392857	0.392857	0.571429	0.678571	0.464286	0.571429	0.357143	0.464286	0.428571	0.535714	0.285714	0.357143	0.357143	0.0714286	0.678571	0.678571	0.535714	0.535714	0.392857	0.142857	0.5	0.464286	0.107143	0.107143	0.428571	0.214286	0.285714	0.428571	-0.0714286	0.0714286	0.321429
Frontal_Inf_Oper_r_o-In	0.285714	0.285714	0.392857	0.321429	0.321429	0.571429	0.428571	0.428571	0.285714	0.178571	0.428571	0.464286	0.464286	0.571429	0.178571	0.285714	0.464286	0.464286	0.392857	0.392857	0.571429	0.678571	0.464286	0.571429	0.357143	0.464286	0.428571	0.535714	0.285714	0.357143	0.357143	0.0714286	0.678571	0.678571	0.535714	0.535714	0.392857	0.142857	0.5	0.464286	0.107143	0.107143	0.428571	0.214286	0.285714	0.428571	-0.0714286	0.0714286	0.321429
Frontal_Inf_Tri_l_o-In	0.0714286	0.0714286	0.214286	0.107143	0.142857	0.428571	0.214286	0.214286	0.142857	0.0714286	0.214286	0.285714	0.285714	0.428571	0.0714286	0.142857	0.285714	0.285714	0.25	0.25	0.428571	0.535714	0.285714	0.428571	0.214286	0.357143	0.214286	0.357143	0.0714286	0.214286	0.178571	-0.0714286	0.571429	0.571429	0.464286	0.428571	0.214286	-0.0714286	0.285714	0.285714	0	0	0.214286	0	0.0714286	0.214286	-0.285714	-0.0714286	0.214286
Frontal_Inf_Tri_r_o-In	0.357143	0.357143	0.464286	0.428571	0.285714	0.535714	0.464286	0.464286	0.214286	0.0714286	0.464286	0.428571	0.428571	0.535714	0.0714286	0.214286	0.428571	0.428571	0.5	0.5	0.607143	0.75	0.428571	0.535714	0.285714	0.392857	0.464286	0.571429	0.357143	0.285714	0.321429	0	0.607143	0.607143	0.428571	0.428571	0.464286	0.214286	0.607143	0.428571	0.0714286	0.0714286	0.535714	0.285714	0.357143	0.464286	0	0.107143	0.25
Frontal_Inf_Orb_l_o-In	0.142857	0.142857	0.214286	0.178571	0.214286	0.428571	0.321429	0.321429	0.214286	0.0714286	0.321429	0.357143	0.357143	0.428571	0.0714286	0.214286	0.357143	0.357143	0.25	0.25	0.428571	0.535714	0.357143	0.428571	0.214286	0.285714	0.321429	0.392857	0.142857	0.214286	0.285714	0.0357143	0.642857	0.642857	0.357143	0.464286	0.214286	0	0.392857	0.357143	0	0	0.357143	0.107143	0.142857	0.321429	-0.178571	-0.0357143	0.142857
Frontal_Inf_Orb_r_o-In	0.25	0.25	0.285714	0.214286	0.464286	0.571429	0.464286	0.464286	0.535714	0.392857	0.464286	0.535714	0.535714	0.571429	0.392857	0.535714	0.535714	0.535714	0.142857	0.142857	0.464286	0.464286	0.535714	0.571429	0.392857	0.428571	0.464286	0.5	0.25	0.392857	0.571429	0.392857	0.642857	0.642857	0.464286	0.535714	0.285714	0.178571	0.392857	0.535714	0.25	0.25	0.321429	0.178571	0.25	0.464286	0.0357143	0.178571	0.357143
Rolandic_Oper_l_o-In	-0.214286	-0.214286	-0.0714286	-0.142857	-0.178571	0.107143	-0.0714286	-0.0714286	-0.142857	-0.25	-0.0714286	-0.0357143	-0.0357143	0.107143	-0.25	-0.142857	-0.0357143	-0.0357143	0.0714286	0.0714286	0.178571	0.321429	-0.0357143	0.107143	-0.142857	0	-0.0714286	0.0714286	-0.214286	-0.142857	-0.107143	-0.321429	0.357143	0.357143	0.107143	0.142857	-0.0714286	-0.357143	0.0714286	-0.0357143	-0.25	-0.25	0.0357143	-0.25	-0.214286	-0.0714286	-0.535714	-0.285714	-0.142857
Rolandic_Oper_r_o-In	0	0	0.178571	0.107143	-0.107143	0.214286	0.0714286	0.0714286	-0.142857	-0.25	0.0714286	0.0357143	0.0357143	0.214286	-0.25	-0.142857	0.0357143	0.0357143	0.321429	0.321429	0.357143	0.535714	0.0357143	0.214286	-0.0714286	0.107143	0.0714286	0.25	0	-0.0714286	-0.0714286	-0.357143	0.321429	0.321429	0.178571	0.107143	0.178571	-0.142857	0.285714	0.0357143	-0.178571	-0.178571	0.214286	-0.0714286	0	0.0714286	-0.357143	-0.142857	-0.0357143
Supp_Motor_Area_l_o-In	0.0714286	0.0714286	0.178571	0.178571	-0.0357143	0.214286	0.178571	0.178571	-0.0714286	-0.25	0.178571	0.107143	0.107143	0.214286	-0.25	-0.0714286	0.107143	0.107143	0.321429	0.321429	0.357143	0.535714	0.107143	0.214286	-0.0714286	0.0357143	0.178571	0.285714	0.0714286	-0.0714286	0.0357143	-0.25	0.392857	0.392857	0.0714286	0.142857	0.178571	-0.0714286	0.392857	0.107143	-0.178571	-0.178571	0.357143	0.0357143	0.0714286	0.178571	-0.25	-0.107143	-0.107143
Supp_Motor_Area_r_o-In	0.0714286	0.0714286	0.178571	0.178571	-0.0357143	0.214286	0.178571	0.178571	-0.0714286	-0.25	0.178571	0.107143	0.107143	0.214286	-0.25	-0.0714286	0.107143	0.107143	0.321429	0.321429	0.357143	0.535714	0.107143	0.214286	-0.0714286	0.0357143	0.178571	0.285714	0.0714286	-0.0714286	0.0357143	-0.25	0.392857	0.392857	0.0714286	0.142857	0.178571	-0.0714286	0.392857	0.107143	-0.178571	-0.178571	0.357143	0.0357143	0.0714286	0.178571	-0.25	-0.107143	-0.107143
Frontal_Sup_Medial_l_o-In	-0.0714286	-0.0714286	0.107143	0	-0.0714286	0.25	0.0357143	0.0357143	-0.0714286	-0.142857	0.0357143	0.0714286	0.0714286	0.25	-0.142857	-0.0714286	0.0714286	0.0714286	0.214286	0.214286	0.321429	0.464286	0.0714286	0.25	0	0.178571	0.0357143	0.214286	-0.0714286	0	-0.0357143	-0.285714	0.392857	0.392857	0.285714	0.214286	0.107143	-0.214286	0.178571	0.0714286	-0.142857	-0.142857	0.107143	-0.142857	-0.0714286	0.0357143	-0.428571	-0.178571	0.0357143
Frontal_Sup_Medial_r_o-In	-0.0714286	-0.0714286	0.107143	0	-0.0714286	0.25	0.0357143	0.0357143	-0.0714286	-0.142857	0.0357143	0.0714286	0.0714286	0.25	-0.142857	-0.0714286	0.0714286	0.0714286	0.214286	0.214286	0.321429	0.464286	0.0714286	0.25	0	0.178571	0.0357143	0.214286	-0.0714286	0	-0.0357143	-0.285714	0.392857	0.392857	0.285714	0.214286	0.107143	-0.214286	0.178571	0.0714286	-0.142857	-0.142857	0.107143	-0.142857	-0.0714286	0.0357143	-0.428571	-0.178571	0.0357143
Frontal_Med_Orb_l_o-In	0.285714	0.285714	0.392857	0.392857	0.0357143	0.357143	0.321429	0.321429	-0.214286	-0.321429	0.321429	0.25	0.25	0.357143	-0.321429	-0.214286	0.25	0.25	0.678571	0.678571	0.571429	0.678571	0.25	0.357143	0.142857	0.25	0.321429	0.428571	0.285714	0.142857	-0.0357143	-0.392857	0.607143	0.607143	0.285714	0.357143	0.392857	0.0714286	0.535714	0.25	-0.107143	-0.107143	0.571429	0.321429	0.285714	0.321429	-0.107143	-0.0357143	0.0357143
Frontal_Med_Orb_r_o-In	0.214286	0.214286	0.357143	0.321429	0.0714286	0.357143	0.285714	0.285714	0	-0.142857	0.285714	0.214286	0.214286	0.357143	-0.142857	0	0.214286	0.214286	0.464286	0.464286	0.5	0.678571	0.214286	0.357143	0.0714286	0.214286	0.285714	0.428571	0.214286	0.0714286	0.107143	-0.214286	0.428571	0.428571	0.25	0.214286	0.357143	0.0714286	0.5	0.214286	-0.0714286	-0.0714286	0.428571	0.142857	0.214286	0.285714	-0.142857	0	0.0714286
Rectus_l_o-In	0.285714	0.285714	0.392857	0.321429	0.321429	0.571429	0.428571	0.428571	0.285714	0.178571	0.428571	0.464286	0.464286	0.571429	0.178571	0.285714	0.464286	0.464286	0.392857	0.392857	0.571429	0.678571	0.464286	0.571429	0.357143	0.464286	0.428571	0.535714	0.285714	0.357143	0.357143	0.0714286	0.678571	0.678571	0.535714	0.535714	0.392857	0.142857	0.5	0.464286	0.107143	0.107143	0.428571	0.214286	0.285714	0.428571	-0.0714286	0.0714286	0.321429
Rectus_r_o-In	0.285714	0.285714	0.392857	0.321429	0.321429	0.571429	0.428571	0.428571	0.285714	0.178571	0.428571	0.464286	0.464286	0.571429	0.178571	0.285714	0.464286	0.464286	0.392857	0.392857	0.571429	0.678571	0.464286	0.571429	0.357143	0.464286	0.428571	0.535714	0.285714	0.357143	0.357143	0.0714286	0.678571	0.678571	0.535714	0.535714	0.392857	0.142857	0.5	0.464286	0.107143	0.107143	0.428571	0.214286	0.285714	0.428571	-0.0714286	0.0714286	0.321429
Cingulum_Ant_l_o-In	-0.142857	-0.142857	0	-0.0357143	-0.214286	0.0714286	-0.0357143	-0.0357143	-0.214286	-0.357143	-0.0357143	-0.0714286	-0.0714286	0.0714286	-0.357143	-0.214286	-0.0714286	-0.0714286	0.178571	0.178571	0.214286	0.392857	-0.0714286	0.0714286	-0.214286	-0.0714286	-0.0357143	0.107143	-0.142857	-0.214286	-0.142857	-0.392857	0.285714	0.285714	0	0.0357143	0	-0.285714	0.178571	-0.0714286	-0.285714	-0.285714	0.142857	-0.178571	-0.142857	-0.0357143	-0.464286	-0.25	-0.214286
Cingulum_Ant_r_o-In	0.214286	0.214286	0.285714	0.285714	0.178571	0.392857	0.357143	0.357143	0.142857	-0.0357143	0.357143	0.321429	0.321429	0.392857	-0.0357143	0.142857	0.321429	0.321429	0.357143	0.357143	0.464286	0.607143	0.321429	0.392857	0.142857	0.214286	0.357143	0.428571	0.214286	0.142857	0.25	-0.0357143	0.571429	0.571429	0.25	0.357143	0.285714	0.0714286	0.5	0.321429	-0.0357143	-0.0357143	0.464286	0.178571	0.214286	0.357143	-0.107143	0	0.0714286
Cingulum_Mid_l_o-In	0.142857	0.142857	0.214286	0.178571	0.214286	0.428571	0.321429	0.321429	0.214286	0.0714286	0.321429	0.357143	0.357143	0.428571	0.0714286	0.214286	0.357143	0.357143	0.25	0.25	0.428571	0.535714	0.357143	0.428571	0.214286	0.285714	0.321429	0.392857	0.142857	0.214286	0.285714	0.0357143	0.642857	0.642857	0.357143	0.464286	0.214286	0	0.392857	0.357143	0	0	0.357143	0.107143	0.142857	0.321429	-0.178571	-0.0357143	0.142857
Cingulum_Mid_r_o-In	-0.107143	-0.107143	-0.0357143	-0.0714286	-0.0357143	0.214286	0.0714286	0.0714286	-0.0714286	-0.178571	0.0714286	0.142857	0.142857	0.214286	-0.178571	-0.0714286	0.142857	0.142857	0.142857	0.142857	0.25	0.321429	0.142857	0.214286	0.0357143	0.107143	0.0714286	0.142857	-0.107143	0.0357143	0	-0.214286	0.607143	0.607143	0.214286	0.392857	-0.0357143	-0.285714	0.142857	0.142857	-0.178571	-0.178571	0.178571	-0.0714286	-0.107143	0.0714286	-0.428571	-0.25	-0.0714286
Cingulum_Post_l_o-In	-0.0714286	-0.0714286	0.0357143	-0.0357143	0.0357143	0.285714	0.107143	0.107143	0.0714286	-0.0357143	0.107143	0.178571	0.178571	0.285714	-0.0357143	0.0714286	0.178571	0.178571	0.107143	0.107143	0.285714	0.392857	0.178571	0.285714	0.0714286	0.178571	0.107143	0.214286	-0.0714286	0.0714286	0.107143	-0.107143	0.535714	0.535714	0.285714	0.357143	0.0357143	-0.214286	0.178571	0.178571	-0.107143	-0.107143	0.142857	-0.107143	-0.0714286	0.107143	-0.392857	-0.178571	0.0357143
Cingulum_Post_r_o-In	-0.0714286	-0.0714286	0.0357143	-0.0357143	0.0357143	0.285714	0.107143	0.107143	0.0714286	-0.0357143	0.107143	0.178571	0.178571	0.285714	-0.0357143	0.0714286	0.178571	0.178571	0.107143	0.107143	0.285714	0.392857	0.178571	0.285714	0.0714286	0.178571	0.107143	0.214286	-0.0714286	0.0714286	0.107143	-0.107143	0.535714	0.535714	0.285714	0.357143	0.0357143	-0.214286	0.178571	0.178571	-0.107143	-0.107143	0.142857	-0.107143	-0.0714286	0.107143	-0.392857	-0.178571	0.0357143
Hippocampus_l_o-In	0.214286	0.214286	0.178571	0.357143	-0.178571	-0.0357143	0.178571	0.178571	-0.464286	-0.607143	0.178571	0	0	-0.0357143	-0.607143	-0.464286	0	0	0.571429	0.571429	0.25	0.392857	0	-0.0357143	-0.142857	-0.178571	0.178571	0.142857	0.214286	-0.142857	-0.25	-0.5	0.321429	0.321429	-0.214286	0.0714286	0.178571	0.0357143	0.464286	0	-0.321429	-0.321429	0.607143	0.357143	0.214286	0.178571	0	-0.142857	-0.357143
Hippocampus_r_o-In	0.178571	0.178571	0.214286	0.321429	-0.214286	0	0.142857	0.142857	-0.5	-0.642857	0.142857	-0.0357143	-0.0357143	0	-0.642857	-0.5	-0.0357143	-0.0357143	0.607143	0.607143	0.321429	0.428571	-0.0357143	0	-0.178571	-0.142857	0.142857	0.178571	0.178571	-0.178571	-0.285714	-0.571429	0.285714	0.285714	-0.178571	0	0.214286	0	0.428571	-0.0357143	-0.285714	-0.285714	0.535714	0.285714	0.178571	0.142857	-0.0714286	-0.107143	-0.321429
Parahippocampus_l_o-In	-0.107143	-0.107143	-0.0714286	0.107143	-0.464286	-0.285714	-0.142857	-0.142857	-0.535714	-0.678571	-0.142857	-0.321429	-0.321429	-0.285714	-0.678571	-0.535714	-0.321429	-0.321429	0.25	0.25	-0.0357143	0.357143	-0.321429	-0.285714	-0.464286	-0.428571	-0.142857	-0.107143	-0.107143	-0.464286	-0.428571	-0.642857	0	0	-0.392857	-0.214286	-0.0714286	-0.25	0.285714	-0.321429	-0.607143	-0.607143	0.321429	-0.0714286	-0.107143	-0.142857	-0.357143	-0.428571	-0.571429
Parahippocampus_r_o-In	0.214286	0.214286	0.25	0.25	0.178571	0.428571	0.357143	0.357143	0	-0.107143	0.357143	0.392857	0.392857	0.428571	-0.107143	0	0.392857	0.392857	0.464286	0.464286	0.5	0.535714	0.392857	0.428571	0.285714	0.321429	0.357143	0.392857	0.214286	0.285714	0.142857	-0.142857	0.821429	0.821429	0.392857	0.607143	0.25	0	0.428571	0.392857	-0.0357143	-0.0357143	0.5	0.285714	0.214286	0.357143	-0.142857	-0.0714286	0.107143
Calcarine_l_o-In	-0.357143	-0.357143	-0.214286	-0.321429	-0.321429	-0.0357143	-0.214286	-0.214286	-0.357143	-0.464286	-0.214286	-0.178571	-0.178571	-0.0357143	-0.464286	-0.357143	-0.178571	-0.178571	0.0357143	0.0357143	0.107143	0.0714286	-0.178571	-0.0357143	-0.285714	-0.142857	-0.214286	-0.0714286	-0.357143	-0.285714	-0.285714	-0.464286	0.285714	0.285714	-0.0714286	0	-0.214286	-0.5	-0.142857	-0.178571	-0.25	-0.25	-0.107143	-0.321429	-0.357143	-0.214286	-0.607143	-0.285714	-0.285714
Calcarine_r_o-In	-0.357143	-0.357143	-0.214286	-0.321429	-0.321429	-0.0357143	-0.214286	-0.214286	-0.357143	-0.464286	-0.214286	-0.178571	-0.178571	-0.0357143	-0.464286	-0.357143	-0.178571	-0.178571	0.0357143	0.0357143	0.107143	0.0714286	-0.178571	-0.0357143	-0.285714	-0.142857	-0.214286	-0.0714286	-0.357143	-0.285714	-0.285714	-0.464286	0.285714	0.285714	-0.0714286	0	-0.214286	-0.5	-0.142857	-0.178571	-0.25	-0.25	-0.107143	-0.321429	-0.357143	-0.214286	-0.607143	-0.285714	-0.285714
Cuneus_l_o-In	-0.142857	-0.142857	-0.0357143	-0.0714286	-0.214286	0.107143	-0.0357143	-0.0357143	-0.357143	-0.428571	-0.0357143	0	0	0.107143	-0.428571	-0.357143	0	0	0.285714	0.285714	0.25	0.321429	0	0.107143	-0.0714286	0.0357143	-0.0357143	0.0714286	-0.142857	-0.0714286	-0.25	-0.5	0.535714	0.535714	0.142857	0.285714	-0.0357143	-0.357143	0.107143	0	-0.285714	-0.285714	0.178571	-0.0714286	-0.142857	-0.0357143	-0.5	-0.321429	-0.178571
Cuneus_r_o-In	-0.142857	-0.142857	-0.0357143	-0.0714286	-0.214286	0.107143	-0.0357143	-0.0357143	-0.357143	-0.428571	-0.0357143	0	0	0.107143	-0.428571	-0.357143	0	0	0.285714	0.285714	0.25	0.321429	0	0.107143	-0.0714286	0.0357143	-0.0357143	0.0714286	-0.142857	-0.0714286	-0.25	-0.5	0.535714	0.535714	0.142857	0.285714	-0.0357143	-0.357143	0.107143	0	-0.285714	-0.285714	0.178571	-0.0714286	-0.142857	-0.0357143	-0.5	-0.321429	-0.178571
Lingual_l_o-In	-0.25	-0.25	-0.107143	-0.214286	-0.285714	0.0357143	-0.142857	-0.142857	-0.428571	-0.5	-0.142857	-0.107143	-0.107143	0.0357143	-0.5	-0.428571	-0.107143	-0.107143	0.214286	0.214286	0.214286	0.142857	-0.107143	0.0357143	-0.178571	-0.0357143	-0.142857	0	-0.25	-0.178571	-0.321429	-0.535714	0.392857	0.392857	0.0357143	0.107143	-0.107143	-0.428571	-0.0714286	-0.107143	-0.214286	-0.214286	0	-0.178571	-0.25	-0.142857	-0.535714	-0.25	-0.214286
Lingual_r_o-In	0.0357143	0.0357143	0.214286	0.107143	-0.0357143	0.321429	0.107143	0.107143	-0.142857	-0.178571	0.107143	0.142857	0.142857	0.321429	-0.178571	-0.142857	0.142857	0.142857	0.392857	0.392857	0.428571	0.535714	0.142857	0.321429	0.107143	0.285714	0.107143	0.285714	0.0357143	0.107143	-0.0714286	-0.357143	0.5	0.5	0.392857	0.321429	0.214286	-0.142857	0.25	0.142857	-0.107143	-0.107143	0.214286	0	0.0357143	0.107143	-0.357143	-0.142857	0.107143
Occipital_Sup_l_o-In	-0.285714	-0.285714	-0.142857	-0.214286	-0.357143	-0.0714286	-0.178571	-0.178571	-0.428571	-0.571429	-0.178571	-0.214286	-0.214286	-0.0714286	-0.571429	-0.428571	-0.214286	-0.214286	0.142857	0.142857	0.142857	0.142857	-0.214286	-0.0714286	-0.357143	-0.214286	-0.178571	-0.0357143	-0.285714	-0.357143	-0.321429	-0.535714	0.214286	0.214286	-0.178571	-0.107143	-0.142857	-0.428571	-0.0357143	-0.214286	-0.285714	-0.285714	0	-0.25	-0.285714	-0.178571	-0.535714	-0.25	-0.357143
Occipital_Sup_r_o-In	-0.25	-0.25	-0.107143	-0.214286	-0.285714	0.0357143	-0.142857	-0.142857	-0.428571	-0.5	-0.142857	-0.107143	-0.107143	0.0357143	-0.5	-0.428571	-0.107143	-0.107143	0.214286	0.214286	0.214286	0.142857	-0.107143	0.0357143	-0.178571	-0.0357143	-0.142857	0	-0.25	-0.178571	-0.321429	-0.535714	0.392857	0.392857	0.0357143	0.107143	-0.107143	-0.428571	-0.0714286	-0.107143	-0.214286	-0.214286	0	-0.178571	-0.25	-0.142857	-0.535714	-0.25	-0.214286
Occipital_Mid_l_o-In	0.142857	0.142857	0.214286	0.25	-0.0714286	0.214286	0.214286	0.214286	-0.285714	-0.428571	0.214286	0.142857	0.142857	0.214286	-0.428571	-0.285714	0.142857	0.142857	0.535714	0.535714	0.428571	0.535714	0.142857	0.214286	0	0.0714286	0.214286	0.285714	0.142857	0	-0.107143	-0.428571	0.571429	0.571429	0.107143	0.285714	0.214286	-0.0714286	0.428571	0.142857	-0.214286	-0.214286	0.5	0.214286	0.142857	0.214286	-0.214286	-0.142857	-0.142857
Occipital_Mid_r_o-In	-0.178571	-0.178571	-0.0714286	-0.0714286	-0.285714	0	-0.0714286	-0.0714286	-0.357143	-0.5	-0.0714286	-0.107143	-0.107143	0	-0.5	-0.357143	-0.107143	-0.107143	0.214286	0.214286	0.178571	0.321429	-0.107143	0	-0.25	-0.142857	-0.0714286	0.0357143	-0.178571	-0.25	-0.25	-0.5	0.357143	0.357143	-0.0714286	0.0714286	-0.0714286	-0.357143	0.142857	-0.107143	-0.357143	-0.357143	0.178571	-0.142857	-0.178571	-0.0714286	-0.5	-0.321429	-0.321429
Occipital_Inf_l_o-In	0.392857	0.392857	0.5	0.464286	0.142857	0.428571	0.428571	0.428571	-0.142857	-0.285714	0.428571	0.321429	0.321429	0.428571	-0.285714	-0.142857	0.321429	0.321429	0.75	0.75	0.678571	0.642857	0.321429	0.428571	0.178571	0.285714	0.428571	0.535714	0.392857	0.178571	0.0714286	-0.285714	0.571429	0.571429	0.25	0.285714	0.5	0.214286	0.571429	0.321429	0.0714286	0.0714286	0.607143	0.428571	0.392857	0.428571	0.0714286	0.178571	0.107143
Occipital_Inf_r_o-In	-0.142857	-0.142857	-0.0357143	-0.0714286	-0.214286	0.107143	-0.0357143	-0.0357143	-0.357143	-0.428571	-0.0357143	0	0	0.107143	-0.428571	-0.357143	0	0	0.285714	0.285714	0.25	0.321429	0	0.107143	-0.0714286	0.0357143	-0.0357143	0.0714286	-0.142857	-0.0714286	-0.25	-0.5	0.535714	0.535714	0.142857	0.285714	-0.0357143	-0.357143	0.107143	0	-0.285714	-0.285714	0.178571	-0.0714286	-0.142857	-0.0357143	-0.5	-0.321429	-0.178571
Fusiform_l_o-In	0	0	0.107143	0.142857	-0.142857	0.0714286	0.0714286	0.0714286	-0.107143	-0.285714	0.0714286	-0.0357143	-0.0357143	0.0714286	-0.285714	-0.107143	-0.0357143	-0.0357143	0.214286	0.214286	0.214286	0.5	-0.0357143	0.0714286	-0.214286	-0.107143	0.0714286	0.178571	0	-0.214286	-0.0357143	-0.285714	0.178571	0.178571	-0.0714286	-0.0357143	0.107143	-0.107143	0.357143	-0.0357143	-0.285714	-0.285714	0.285714	-0.0714286	0	0.0714286	-0.285714	-0.178571	-0.214286
Fusiform_r_o-In	0.285714	0.285714	0.392857	0.321429	0.321429	0.571429	0.428571	0.428571	0.285714	0.178571	0.428571	0.464286	0.464286	0.571429	0.178571	0.285714	0.464286	0.464286	0.392857	0.392857	0.571429	0.678571	0.464286	0.571429	0.357143	0.464286	0.428571	0.535714	0.285714	0.357143	0.357143	0.0714286	0.678571	0.678571	0.535714	0.535714	0.392857	0.142857	0.5	0.464286	0.107143	0.107143	0.428571	0.214286	0.285714	0.428571	-0.0714286	0.0714286	0.321429
Postcentral_l_o-In	0.142857	0.142857	0.214286	0.178571	0.214286	0.428571	0.321429	0.321429	0.214286	0.0714286	0.321429	0.357143	0.357143	0.428571	0.0714286	0.214286	0.357143	0.357143	0.25	0.25	0.428571	0.535714	0.357143	0.428571	0.214286	0.285714	0.321429	0.392857	0.142857	0.214286	0.285714	0.0357143	0.642857	0.642857	0.357143	0.464286	0.214286	0	0.392857	0.357143	0	0	0.357143	0.107143	0.142857	0.321429	-0.178571	-0.0357143	0.142857
Postcentral_r_o-In	-0.142857	-0.142857	-0.0357143	-0.0714286	-0.214286	0.107143	-0.0357143	-0.0357143	-0.357143	-0.428571	-0.0357143	0	0	0.107143	-0.428571	-0.357143	0	0	0.285714	0.285714	0.25	0.321429	0	0.107143	-0.0714286	0.0357143	-0.0357143	0.0714286	-0.142857	-0.0714286	-0.25	-0.5	0.535714	0.535714	0.142857	0.285714	-0.0357143	-0.357143	0.107143	0	-0.285714	-0.285714	0.178571	-0.0714286	-0.142857	-0.0357143	-0.5	-0.321429	-0.178571
Parietal_Sup_l_o-In	-0.0714286	-0.0714286	0.0357143	0.0357143	-0.25	0.0714286	0	0	-0.428571	-0.535714	0	-0.0357143	-0.0357143	0.0714286	-0.535714	-0.428571	-0.0357143	-0.0357143	0.392857	0.392857	0.285714	0.392857	-0.0357143	0.0714286	-0.142857	-0.0357143	0	0.107143	-0.0714286	-0.142857	-0.285714	-0.571429	0.464286	0.464286	0.0357143	0.178571	0.0357143	-0.285714	0.214286	-0.0357143	-0.321429	-0.321429	0.285714	0	-0.0714286	0	-0.428571	-0.285714	-0.25
Parietal_Sup_r_o-In	-0.0714286	-0.0714286	0.0357143	0.0357143	-0.25	0.0714286	0	0	-0.428571	-0.535714	0	-0.0357143	-0.0357143	0.0714286	-0.535714	-0.428571	-0.0357143	-0.0357143	0.392857	0.392857	0.285714	0.392857	-0.0357143	0.0714286	-0.142857	-0.0357143	0	0.107143	-0.0714286	-0.142857	-0.285714	-0.571429	0.464286	0.464286	0.0357143	0.178571	0.0357143	-0.285714	0.214286	-0.0357143	-0.321429	-0.321429	0.285714	0	-0.0714286	0	-0.428571	-0.285714	-0.25
Parietal_Inf_l_o-In	-0.0714286	-0.0714286	0.0357143	0.0357143	-0.25	0.0714286	0	0	-0.428571	-0.535714	0	-0.0357143	-0.0357143	0.0714286	-0.535714	-0.428571	-0.0357143	-0.0357143	0.392857	0.392857	0.285714	0.392857	-0.0357143	0.0714286	-0.142857	-0.0357143	0	0.107143	-0.0714286	-0.142857	-0.285714	-0.571429	0.464286	0.464286	0.0357143	0.178571	0.0357143	-0.285714	0.214286	-0.0357143	-0.321429	-0.321429	0.285714	0	-0.0714286	0	-0.428571	-0.285714	-0.25
Parietal_Inf_r_o-In	-0.142857	-0.142857	-0.0357143	-0.0714286	-0.214286	0.107143	-0.0357143	-0.0357143	-0.357143	-0.428571	-0.0357143	0	0	0.107143	-0.428571	-0.357143	0	0	0.285714	0.285714	0.25	0.321429	0	0.107143	-0.0714286	0.0357143	-0.0357143	0.0714286	-0.142857	-0.0714286	-0.25	-0.5	0.535714	0.535714	0.142857	0.285714	-0.0357143	-0.357143	0.107143	0	-0.285714	-0.285714	0.178571	-0.0714286	-0.142857	-0.0357143	-0.5	-0.321429	-0.178571
Supra_Marginal_l_o-In	0.142857	0.142857	0.214286	0.178571	0.214286	0.428571	0.321429	0.321429	0.214286	0.0714286	0.321429	0.357143	0.357143	0.428571	0.0714286	0.214286	0.357143	0.357143	0.25	0.25	0.428571	0.535714	0.357143	0.428571	0.214286	0.285714	0.321429	0.392857	0.142857	0.214286	0.285714	0.0357143	0.642857	0.642857	0.357143	0.464286	0.214286	0	0.392857	0.357143	0	0	0.357143	0.107143	0.142857	0.321429	-0.178571	-0.0357143	0.142857
Supra_Marginal_r_o-In	0.178571	0.178571	0.321429	0.214286	0.178571	0.5	0.285714	0.285714	0.0714286	0.0357143	0.285714	0.357143	0.357143	0.5	0.0357143	0.0714286	0.357143	0.357143	0.428571	0.428571	0.535714	0.607143	0.357143	0.5	0.321429	0.464286	0.285714	0.428571	0.178571	0.321429	0.142857	-0.142857	0.678571	0.678571	0.571429	0.535714	0.321429	0	0.357143	0.357143	0.0357143	0.0357143	0.321429	0.142857	0.178571	0.285714	-0.214286	-0.0357143	0.285714
Angular_l_o-In	-0.178571	-0.178571	-0.0714286	-0.0714286	-0.285714	0	-0.0714286	-0.0714286	-0.357143	-0.5	-0.0714286	-0.107143	-0.107143	0	-0.5	-0.357143	-0.107143	-0.107143	0.214286	0.214286	0.178571	0.321429	-0.107143	0	-0.25	-0.142857	-0.0714286	0.0357143	-0.178571	-0.25	-0.25	-0.5	0.357143	0.357143	-0.0714286	0.0714286	-0.0714286	-0.357143	0.142857	-0.107143	-0.357143	-0.357143	0.178571	-0.142857	-0.178571	-0.0714286	-0.5	-0.321429	-0.321429
Angular_r_o-In	-0.142857	-0.142857	-0.0357143	-0.0714286	-0.214286	0.107143	-0.0357143	-0.0357143	-0.357143	-0.428571	-0.0357143	0	0	0.107143	-0.428571	-0.357143	0	0	0.285714	0.285714	0.25	0.321429	0	0.107143	-0.0714286	0.0357143	-0.0357143	0.0714286	-0.142857	-0.0714286	-0.25	-0.5	0.535714	0.535714	0.142857	0.285714	-0.0357143	-0.357143	0.107143	0	-0.285714	-0.285714	0.178571	-0.0714286	-0.142857	-0.0357143	-0.5	-0.321429	-0.178571
Precuneus_l_o-In	-0.25	-0.25	-0.142857	-0.178571	-0.25	0.0357143	-0.107143	-0.107143	-0.285714	-0.392857	-0.107143	-0.0714286	-0.0714286	0.0357143	-0.392857	-0.285714	-0.0714286	-0.0714286	0.107143	0.107143	0.142857	0.25	-0.0714286	0.0357143	-0.178571	-0.0714286	-0.107143	0	-0.25	-0.178571	-0.214286	-0.428571	0.428571	0.428571	0.0357143	0.178571	-0.142857	-0.428571	0.0357143	-0.0714286	-0.321429	-0.321429	0.0714286	-0.214286	-0.25	-0.107143	-0.571429	-0.357143	-0.25
Precuneus_r_o-In	-0.25	-0.25	-0.142857	-0.178571	-0.25	0.0357143	-0.107143	-0.107143	-0.285714	-0.392857	-0.107143	-0.0714286	-0.0714286	0.0357143	-0.392857	-0.285714	-0.0714286	-0.0714286	0.107143	0.107143	0.142857	0.25	-0.0714286	0.0357143	-0.178571	-0.0714286	-0.107143	0	-0.25	-0.178571	-0.214286	-0.428571	0.428571	0.428571	0.0357143	0.178571	-0.142857	-0.428571	0.0357143	-0.0714286	-0.321429	-0.321429	0.0714286	-0.214286	-0.25	-0.107143	-0.571429	-0.357143	-0.25
Paracentral_Lobule_l_o-In	0.0357143	0.0357143	0.107143	0.142857	-0.107143	0.142857	0.142857	0.142857	-0.214286	-0.392857	0.142857	0.0714286	0.0714286	0.142857	-0.392857	-0.214286	0.0714286	0.0714286	0.357143	0.357143	0.321429	0.464286	0.0714286	0.142857	-0.107143	-0.0357143	0.142857	0.214286	0.0357143	-0.107143	-0.0714286	-0.357143	0.464286	0.464286	0	0.178571	0.107143	-0.142857	0.357143	0.0714286	-0.25	-0.25	0.392857	0.0714286	0.0357143	0.142857	-0.285714	-0.178571	-0.214286
Paracentral_Lobule_r_o-In	-0.178571	-0.178571	-0.0714286	-0.0714286	-0.285714	0	-0.0714286	-0.0714286	-0.357143	-0.5	-0.0714286	-0.107143	-0.107143	0	-0.5	-0.357143	-0.107143	-0.107143	0.214286	0.214286	0.178571	0.321429	-0.107143	0	-0.25	-0.142857	-0.0714286	0.0357143	-0.178571	-0.25	-0.25	-0.5	0.357143	0.357143	-0.0714286	0.0714286	-0.0714286	-0.357143	0.142857	-0.107143	-0.357143	-0.357143	0.178571	-0.142857	-0.178571	-0.0714286	-0.5	-0.321429	-0.321429
Heschl_l_o-In	-0.214286	-0.214286	-0.0714286	-0.142857	-0.178571	0.107143	-0.0714286	-0.0714286	-0.142857	-0.25	-0.0714286	-0.0357143	-0.0357143	0.107143	-0.25	-0.142857	-0.0357143	-0.0357143	0.0714286	0.0714286	0.178571	0.321429	-0.0357143	0.107143	-0.142857	0	-0.0714286	0.0714286	-0.214286	-0.142857	-0.107143	-0.321429	0.357143	0.357143	0.107143	0.142857	-0.0714286	-0.357143	0.0714286	-0.0357143	-0.25	-0.25	0.0357143	-0.25	-0.214286	-0.0714286	-0.535714	-0.285714	-0.142857
Heschl_r_o-In	-0.142857	-0.142857	0	-0.0357143	-0.214286	0.0714286	-0.0357143	-0.0357143	-0.214286	-0.357143	-0.0357143	-0.0714286	-0.0714286	0.0714286	-0.357143	-0.214286	-0.0714286	-0.0714286	0.178571	0.178571	0.214286	0.392857	-0.0714286	0.0714286	-0.214286	-0.0714286	-0.0357143	0.107143	-0.142857	-0.214286	-0.142857	-0.392857	0.285714	0.285714	0	0.0357143	0	-0.285714	0.178571	-0.0714286	-0.285714	-0.285714	0.142857	-0.178571	-0.142857	-0.0357143	-0.464286	-0.25	-0.214286
Temporal_Sup_l_o-In	0.0357143	0.0357143	0.107143	0.142857	-0.107143	0.142857	0.142857	0.142857	-0.214286	-0.392857	0.142857	0.0714286	0.0714286	0.142857	-0.392857	-0.214286	0.0714286	0.0714286	0.357143	0.357143	0.321429	0.464286	0.0714286	0.142857	-0.107143	-0.0357143	0.142857	0.214286	0.0357143	-0.107143	-0.0714286	-0.357143	0.464286	0.464286	0	0.178571	0.107143	-0.142857	0.357143	0.0714286	-0.25	-0.25	0.392857	0.0714286	0.0357143	0.142857	-0.285714	-0.178571	-0.214286
Temporal_Sup_r_o-In	0.107143	0.107143	0.285714	0.214286	-0.0714286	0.285714	0.142857	0.142857	-0.214286	-0.285714	0.142857	0.107143	0.107143	0.285714	-0.285714	-0.214286	0.107143	0.107143	0.5	0.5	0.464286	0.607143	0.107143	0.285714	0.0357143	0.214286	0.142857	0.321429	0.107143	0.0357143	-0.107143	-0.428571	0.428571	0.428571	0.285714	0.214286	0.285714	-0.0714286	0.357143	0.107143	-0.142857	-0.142857	0.321429	0.0714286	0.107143	0.142857	-0.285714	-0.107143	0.0357143
Temporal_Pole_Sup_l_o-In	0.357143	0.357143	0.321429	0.571429	0	0.0357143	0.25	0.25	0	-0.0714286	0.25	0.0714286	0.0714286	0.0357143	-0.0714286	0	0.0714286	0.0714286	0.357143	0.357143	0.107143	0.678571	0.0714286	0.0357143	0	-0.0357143	0.25	0.214286	0.357143	0	0.0357143	-0.142857	0.0357143	0.0357143	0	0.0714286	0.321429	0.285714	0.678571	0.0714286	-0.357143	-0.357143	0.607143	0.285714	0.357143	0.25	0.142857	-0.178571	-0.107143
Temporal_Pole_Sup_r_o-In	-0.0714286	-0.0714286	-0.0357143	0.0714286	-0.285714	-0.0714286	0	0	-0.392857	-0.571429	0	-0.107143	-0.107143	-0.0714286	-0.571429	-0.392857	-0.107143	-0.107143	0.285714	0.285714	0.142857	0.357143	-0.107143	-0.0714286	-0.285714	-0.25	0	0.0357143	-0.0714286	-0.285714	-0.25	-0.5	0.321429	0.321429	-0.214286	0.0357143	-0.0357143	-0.25	0.285714	-0.107143	-0.428571	-0.428571	0.357143	0	-0.0714286	0	-0.357143	-0.321429	-0.428571
Temporal_Mid_l_o-In	0.0714286	0.0714286	0.178571	0.178571	-0.0357143	0.214286	0.178571	0.178571	-0.0714286	-0.25	0.178571	0.107143	0.107143	0.214286	-0.25	-0.0714286	0.107143	0.107143	0.321429	0.321429	0.357143	0.535714	0.107143	0.214286	-0.0714286	0.0357143	0.178571	0.285714	0.0714286	-0.0714286	0.0357143	-0.25	0.392857	0.392857	0.0714286	0.142857	0.178571	-0.0714286	0.392857	0.107143	-0.178571	-0.178571	0.357143	0.0357143	0.0714286	0.178571	-0.25	-0.107143	-0.107143
Temporal_Mid_r_o-In	-0.0714286	-0.0714286	0.0357143	0.0357143	-0.25	0.0714286	0	0	-0.428571	-0.535714	0	-0.0357143	-0.0357143	0.0714286	-0.535714	-0.428571	-0.0357143	-0.0357143	0.392857	0.392857	0.285714	0.392857	-0.0357143	0.0714286	-0.142857	-0.0357143	0	0.107143	-0.0714286	-0.142857	-0.285714	-0.571429	0.464286	0.464286	0.0357143	0.178571	0.0357143	-0.285714	0.214286	-0.0357143	-0.321429	-0.321429	0.285714	0	-0.0714286	0	-0.428571	-0.285714	-0.25
Temporal_Pole_Mid_l_o-In	0.357143	0.357143	0.285714	0.535714	0.142857	0.107143	0.285714	0.285714	0.25	0.214286	0.285714	0.178571	0.178571	0.107143	0.214286	0.25	0.178571	0.178571	0.178571	0.178571	0.0357143	0.642857	0.178571	0.107143	0.142857	0.0714286	0.285714	0.214286	0.357143	0.142857	0.214286	0.107143	0.0714286	0.0714286	0.142857	0.214286	0.285714	0.321429	0.642857	0.178571	-0.285714	-0.285714	0.535714	0.25	0.357143	0.285714	0.178571	-0.178571	0.0357143
Temporal_Pole_Mid_r_o-In	-0.285714	-0.285714	-0.25	-0.25	-0.178571	0.0357143	-0.107143	-0.107143	-0.178571	-0.25	-0.107143	0	0	0.0357143	-0.25	-0.178571	0	0	-0.0357143	-0.0357143	0.0357143	0.142857	0	0.0357143	-0.0714286	-0.0357143	-0.107143	-0.0714286	-0.285714	-0.0714286	-0.142857	-0.285714	0.535714	0.535714	0.107143	0.357143	-0.25	-0.464286	-0.0357143	0	-0.321429	-0.321429	0.0357143	-0.214286	-0.285714	-0.107143	-0.571429	-0.428571	-0.214286
Temporal_Inf_l_o-In	0.0714286	0.0714286	0.178571	0.178571	-0.0357143	0.214286	0.178571	0.178571	-0.0714286	-0.25	0.178571	0.107143	0.107143	0.214286	-0.25	-0.0714286	0.107143	0.107143	0.321429	0.321429	0.357143	0.535714	0.107143	0.214286	-0.0714286	0.0357143	0.178571	0.285714	0.0714286	-0.0714286	0.0357143	-0.25	0.392857	0.392857	0.0714286	0.142857	0.178571	-0.0714286	0.392857	0.107143	-0.178571	-0.178571	0.357143	0.0357143	0.0714286	0.178571	-0.25	-0.107143	-0.107143
Temporal_Inf_r_o-In	0.214286	0.214286	0.25	0.25	0.178571	0.428571	0.357143	0.357143	0	-0.107143	0.357143	0.392857	0.392857	0.428571	-0.107143	0	0.392857	0.392857	0.464286	0.464286	0.5	0.535714	0.392857	0.428571	0.285714	0.321429	0.357143	0.392857	0.214286	0.285714	0.142857	-0.142857	0.821429	0.821429	0.392857	0.607143	0.25	0	0.428571	0.392857	-0.0357143	-0.0357143	0.5	0.285714	0.214286	0.357143	-0.142857	-0.0714286	0.107143
[truncated: 27 more columns]
